# Supplementary material for: Impact of Diet Quality during Pregnancy on Gestational Weight Gain and Selected Adipokines—Results of a German Cross-Sectional Study
Source: Nutrients. 2022 Apr 5;14(7):1515. doi: 10.3390/nu14071515 (PMC9003101; doi:10.3390/nu14071515)
Supplement: Supplementary file 1 [file nutrients-14-01515-s001.zip]

Archive with 1 entries (1 files):
- nutrients-1625433-supplementary.pdf
